# Supplementary material for: Small Cajal Body-Specific RNA12 Promotes Carcinogenesis through Modulating Extracellular Matrix Signaling in Bladder Cancer
Source: Cancers (Basel). 2024 Jan 23;16(3):483. doi: 10.3390/cancers16030483 (PMC10854576; doi:10.3390/cancers16030483)
Supplement: Supplementary file 1 [file cancers-16-00483-s001.zip]

Archive with 1 entries (1 files):
- cancers-2783696-supplementary.pdf
